# Supplementary material for: Hypoxia-induced ATF3 escalates breast cancer invasion by increasing collagen deposition via P4HA1
Source: Cell Death Dis. 2025 Feb 27;16(1):142. doi: 10.1038/s41419-025-07461-y (PMC11868403; doi:10.1038/s41419-025-07461-y)
Supplement: Supplementary file 4 — Supplementary Table 1 [file 41419_2025_7461_MOESM4_ESM.xlsx]

## Sheet: Sheet1
List of Primer Sequences
Oligo	Sequence
ATF3 F	TCGGAGAAGCTGGAAAGTGT
ATF3 R	TCTGGAGTCCTCCCATTCTG
ATF3_luc 255R	CCCAAGCTTGGC GGA CTG GTT ACT TAG AG
ATF3_luc 553F	CGGGGTACCCCTGAAGCTCCAGAAAATGAC
ATF3_pro HRE1 F	CCTGAAGCTCCAGAAAATGAC
ATF3_pro HRE1 R	CTCCGCTAGGTTGAAGAGC
ATF3_pro HRE2 F	CGCACATCTGGCGGCTATC
ATF3_pro HRE2 R	GGTGATGCAAGTTCGGGGAG
ATF3_luc HRE1 SDM F	GGTACCCCTGAAGCTCCAGAAAATGACTTTTCATTTTAGAGAAAGGTAAAACCCGCTTCCCAGCCTCACCTAGTC
ATF3_luc HRE1 SDM R	GGTACCCCTGAAGCTCCAGAAAATGACTTTTCATTTTAGAGAAAGGTAAAACCCGCTTCCCAGCCTCACCTAGTC
ATF3_luc HRE2 SDM F	GGTACCCCTGAAGCTCCAGAAAATGACTTTTCATTTTAGAGAAAGGTAAAACCCGCTTCCCAGCCTCACCTAGTC
ATF3_luc HRE2 SDM R	GGTACCCCTGAAGCTCCAGAAAATGACTTTTCATTTTAGAGAAAGGTAAAACCCGCTTCCCAGCCTCACCTAGTC
sgdCas9-DNMT3A_ATF3pro F	CACCGCCTTGTGCGTCGTCGCTCAT
sgdCas9-DNMT3A_ATF3pro R	AAACATGAGCGACGACGCACAAGGC
ATF3 OE BamHI F	CGCGGATCCATGATGCTTCAACACC
ATF3 OE XhoI R	CCGCTCGAGTTAGCTCTGCAATGTTCC
P4HA1_luc 238R	CCGCTCGAGGAGGCTGCTGTGGTAACCTGG
P4HA1_luc 306F	CGGGGTACCCCTGAAATCAAGGAGGCAAACTG
P4HA1_luc SDM F	GGCGGGGCGAGAACCCTGCGCAGGCGTTTTATGTCCCACTCCCGCTTACCCACACCAC
P4HA1_luc SDM R	GTGGTGTGGGTAAGCGGGAGTGGGACATAAAACGCCTGCGCAGGGTTCTCGCCCCGCC
P4HA1_pro ATF3 BS F	GGCAAACTGAACAGGAGCGG
P4HA1_pro ATF3 BS R	CCGCCGTGGTGTGGGTAAGC
P4HA1 Exon8 F	GCCTCGTATTATTCGCTTCC
P4HA1 Exon10 R	TGTGGAAACATCTAGTCCTGTTAG
P4HA1 9a-10J R	GAGAGCCAGGCACTTTTGCTA
P4HA1 9b-10J R	GAGAGCCAGGCACTCTTAGAT
P4HA1 Exon5 F	CCTAACCATTCAGAGACAG
P4HA1 Exon5 R	CTGGAAGATTACCCTTTGAGA
RPS16 F	AAACGCGGCAATGGTCTCATCAAG
RPS16 R	TGGAGATGGACTGACGGATAGCAT
P4HA1 I9A CTCF BS F	GTGTATGCTGCATATTTTGC
P4HA1 I9A CTCF BS R	GCAGTTTATCCATGCGTTATCC
P4HA1 I9A ATF3 BS F	CTCATATTCATAAATGCTGCGG
P4HA1 I9A ATF3 BS R	CTACTGCCAACTTTTGAGTC
P4HA1 OE BamHI F	CGCGGATCCATGATCTGGTATATATTAA
P4HA1 OE XhoI R	CCGCTCGAGTCATTCCAATTCTGACAAC
VEGF10kb_HIF1Cp_F	TTGATGTAGGCAGAACCTGGGAGA
VEGF10kb_HIF1Cp_R	CCCGCCCAGAAAGGTTTGTTAAGT
List of Oligo Sequence of shRNAs and sgRNAs
Oligo	Sequence
sh_Control	CCGGTACAACAGCCACAACGTCTATCTCGAGATAGACGTTGTGG CTGTTGTATTTTT
sh_HIF1A_1	CCGGGTGATGAAAGAATTACCGAATCTCGAGATTCGGTAATTCTTTCATCACTTTTT
sh_HIF1A_2	CCGGTGCTCTTTGTGGTTGGATCTACTCGAGTAGATCCAACCACAAAGAGCATTTTT
sh_TET1_1	CCGGCCCAGAAGATTTAGAATTGATCTCGAGATCAATTCTAAATCTTCTGGGTTTTTG
sh_TET1_2	CCGGCCTCCAGTCTTAATAAGGTTACTCGAGTAACCTTATTAAGACTGGAGGTTTTTG
sh_TET2_1	CCGGCCTCAAGCATAACCCACCAATCTCGAGATTGGTGGGTTATGCTTGAGGTTTTTTG
sh_TET2_2	CCGGCCTCAGAGATATTGTGGGTTTCTCGAGAAACCCACAATATCTCTGAGGTTTTTTG
sh_TET3_1	CCGGGGTCGTATAATGGCATATTAACTCGAGTTAATATGCCATTATACGACCTTTTTG
sh_TET3_2	CCGGGAACCTTCTCTTGCGCTATTTCTCGAGAAATAGCGCAAGAGAAGGTTCTTTTTG
sh_ATF3_1	CCGGGCTGAACTGAAGGCTCAGATTCTCGAGAATCTGAGCCTTCAGTTCAGCTTTTT
sh_ATF3_2	CCGGGCATTTGATATACATGCTCAACTCGAGTTGAGCATGTATATCAAATGCTTTTT
sh_P4HA1_1	CCGGCCTGTGGTGTCTCGAATTAATCTCGAGATTAATTCGAGACACCACAGGTTTTTG
sh_P4HA1_2	CCGGATTTGAGCTATGCGGTATATCCTCGAGGATATACCGCATAGCTCAAATTTTTTG
sh_CTCF_1	GTACCGGTATGATTTCCCATCGACATTTCTCGAGAAATGTCGATGGGAAATCATATTTTTTG
sh_CTCF_2	CCGGGCGGAAAGTGAACCCATGATACTCGAGTATCATGGGTTCACTTTCCGCTTTTT
