# Supplementary material for: Hypoxia-induced ATF3 escalates breast cancer invasion by increasing collagen deposition via P4HA1
Source: Cell Death Dis. 2025 Feb 27;16(1):142. doi: 10.1038/s41419-025-07461-y (PMC11868403; doi:10.1038/s41419-025-07461-y)
Supplement: Supplementary file 5 — Supplementary Table 2 [file 41419_2025_7461_MOESM5_ESM.xlsx]

## Sheet: Sheet1
List of antibodies used
Antibody	Source	Cat No.
ATF-3 (E9J4N) Rabbit mAb	CST	18665S
Anti ATF3 Antibody (IHC)	SIGMA	HPA001562-100ul
Carbonic Anhydrase 9 Rabbit mAb	Abcam	ab184006
HIF-1alpha (D2U3T) Rabbit mAb	CST	14179S
Normal Rabbit IgG	CST	2729S
β-Actin (D6A8) Rabbit mAb	CST	8457S
TET1(E2J2D) Rabbit mab	CST	71128S
TET2 Antibody Rabbit mAb	CST	45010
TET3 Antibody Rabbit mAb	Novus	NBP220602
5-Methylcytosine (5-mC) (D3S2Z) Rabbit mAb	CST	28692S
P4HA1 Polyclonal antibody Rabbit mAb	Proteintech	12658-1AP
Snail (C15D3) Rabbit mAb	CST	3879S
Slug (C19G7) Rabbit mAb	CST	9585S
Vimentin (D21H3)XP Rabbit mab	CST	5741S
CTCF (D31H2) Rabbit mAb	CST	3418S
Rpb1 CTD (4H8) Mouse mAb	CST	2629S
Mouse (G3A1) mAb IgG1 Isotype Control	CST	5415S
COL1A1 (E8F4L) Rabbit mAb	CST	72026S
Alexa-Flour 680 anti-rabbit IgG	Invitrogen	A32734
Alexa-fluor 555 anti-rabbit IgG	Invitrogen	A32732
E cadherin (EP700Y) Rabbit mAb	Abcam	ab40772
EpCAM (EPR20532-225) Rabbit mAb	Abcam	ab223582
Keratin 8/18 (C51) Mouse mAb	CST	4546T
A-Smooth muscle actin(D4k9n) xp rabbit mab	CST	19245T
N cadherin (8C11) Mouse mAb	Abcam	ab19348
