# Supplementary material for: Hypoxia-induced ATF3 escalates breast cancer invasion by increasing collagen deposition via P4HA1
Source: Cell Death Dis. 2025 Feb 27;16(1):142. doi: 10.1038/s41419-025-07461-y (PMC11868403; doi:10.1038/s41419-025-07461-y)
Supplement: Supplementary file 6 — Supplementary Table 3 [file 41419_2025_7461_MOESM6_ESM.xlsx]

## Sheet: Sheet1
Patient details of samples used for Immunohistochemistry analysis
Patient No.	Age	Sex	Histopathology
Patient 1	64	F	Invasive carcinoma of no special type (ductal); Pathologic Stage Classification (pTNM, AJCC 8th Edition): ypT2 N0; Overall Grade : Grade 3
Patient 2	68	F	Invasive carcinoma of no special type (ductal); Pathologic Stage Classification (pTNM, AJCC 8th Edition): pT2 N0; Overall Grade : Grade 3 (Score 8)
Patient 3	47	F	Invasive carcinoma of no special type (ductal); Pathologic Stage Classification: pT2N1a; Overall Grade : Grade 3
Patient 4	66	F	Invasive carcinoma of no special type (ductal); Pathologic Stage Classification (pTNM, AJCC 8th Edition): pT2 N0; Overall Grade : Grade 2 (score 6)
Patient 5	58	F	Residual tumor seen in a k/c/o carcinoma post NACT stage ypTmN1Mx(Considering limitations of metastasis)
Patient 6	36	F	Infiltrating duct carcinoma grade III; Pathologic Stage Classification: pT2N1(mi)Mx
Patient 7	39	F	Invasive carcinoma of no special type (ductal); Pathologic Stage Classification (pTNM, AJCC 8th Edition): pT3 N0
Patient 8	60	F	Invasive carcinoma of no special type (ductal); Histological Grade: 2
Patient 9	53	F	Invasive carcinoma of no special type (ductal); Pathologic Stage Classification: ypT2 N3a; Overall Grade : Grade 2 (score 7)
Patient 10	45	F	Invasive carcinoma of no special type (ductal) Pathological stage pT2 N0; Overall Grade : Grade 2 (score 6)
Patient 11	34	F	Invasive carcinoma of no special type (ductal); Pathologic Stage Classification (pTNM, AJCC 8th Edition): pT2 N0; Overall Grade : Grade 3 (Score 8)
Patient 12	57	F	Invasive carcinoma of no special type (ductal) PATHOLOGIC STAGE CLASSIFICATION (pTNM, AJCC 8th Edition): pT1c N0; Overall Grade : Grade 3 (score 9)
Patient 13	65	F	Invasive carcinoma of no special type (ductal); Pathological stage ypT N 1c 1a Overall Grade : Grade 2 (score 7)
Patient 14	59	F	Invasive carcinoma of no special type (ductal); Pathological stage ypT4b N1a Overall Grade : Grade 3 (score 8)
Patient 15	45	F	Invasive carcinoma of no special type (ductal); Pathologic Stage Classification (pTNM, AJCC 8th Edition): pm(3) T4b N1a; Overall Grade : Grade 2 (score 7)
Patient 16	69	F	Invasive carcinoma of no special type (ductal) grade 2; Pathologic Stage Classification (pTNM, AJCC 8th Edition): pT2 N0
