# Supplementary material for: Hypoxia-induced ATF3 escalates breast cancer invasion by increasing collagen deposition via P4HA1
Source: Cell Death Dis. 2025 Feb 27;16(1):142. doi: 10.1038/s41419-025-07461-y (PMC11868403; doi:10.1038/s41419-025-07461-y)
Supplement: Supplementary file 7 — Supplementary Table 4 [file 41419_2025_7461_MOESM7_ESM.xlsx]

## Sheet: Sheet1
Genes Downregulated in ATF3 KD (from RNA seq data GSE274936)	Hypoxia Hallmark genes	Collagen fibril organization genes	Collagen formation genes
FGFBP2	ACKR3	ADAMTS12	UBD
GREB1	ADM	ADAMTS14	LTB
SYTL5	ADORA2B	ADAMTS2	EBI3
LINC00992	AK4	ADAMTS3	CXCL10
AREG	AKAP12	ADAMTS7	CX3CL1
None	ALDOA	AEBP1	CCL20
IGFBP4	ALDOB	ANXA2	VCAM1
ATF3	ALDOC	ATP7A	BIRC3
RNU6-813P	AMPD3	BMP1	OAS2
PKIB	ANGPTL4	CHADL	IFIT1
GFRA1	ANKZF1	COL11A1	CD69
SORD	ANXA2	COL11A2	EPSTI1
TMEM216	ATF3	COL12A1	IFI44L
PGR	ATP7A	COL14A1	SELE
SULF1	B3GALT6	COL18A1	MX1
ESR1	B4GALNT2	COL1A1	S100A3
None	BCAN	COL1A2	IL4I1
SLC6A14	BCL2	COL27A1	CXCL6
NPY1R	BGN	COL28A1	SLC15A3
PRSS23	BHLHE40	COL2A1	OAS1
RAB31	BNIP3L	COL3A1	IFIT3
CNIH2	BRS3	COL5A1	CXCL8
MYB	BTG1	COL5A2	TNFAIP3
SLC29A1	CA12	COL5A3	TNFRSF4
PDZK1	CASP6	COLGALT1	CTSK
MED11	CAV1	COLGALT2	ICAM1
TMEM164	CAVIN1	COMP	PSMB9
HIP1	CAVIN3	CRTAP	TNFRSF9
ELOVL2	CCN1	CYP1B1	MAMDC2
None	CCN2	DDR2	PLA2G4C
POLE3	CCN5	DPT	ISG20
LSM4	CCNG2	EFEMP2	LAMC2
ARMT1	CDKN1A	EMILIN1	PAPLN
SHISA5	CDKN1B	EXT1	HLA-B
TMEM64	CDKN1C	FKBP10	IL32
CALCR	CHST2	FMOD	IFIH1
FAM89B	CHST3	FOXC1	CCL5
GLO1	CITED2	FOXC2	CD83
STMP1	COL5A1	GREM1	IL1A
GJA1	CP	LOX	IFITM1
SORD2P	CSRP2	LOXL1	SLC7A2
LINC00052	CXCR4	LOXL2	OAS3
RBM38	DCN	LOXL3	CCL2
YRDC	DDIT3	LOXL4	IRF7
HTR7	DDIT4	LUM	IL7R
ACAD9	DPYSL4	MIR29B1	CXCL2
CLEC7A	DTNA	MMP11	NFKB2
None	DUSP1	NF1	HERC6
FAM174A	EDN2	OPTC	TRAF1
CA9	EFNA1	P3H4	RELB
TREX2	EFNA3	P4HA1	IFI6
INSYN1	EGFR	PLOD3	STAP2
TMED7	ENO1	PXDN	SLC25A24
MYC	ENO2	RB1	MMP10
PRG4	ENO3	SCX	C1QTNF1
RRP8	ERO1A	SERPINF2	NUAK2
ACTL8	ERRFI1	SERPINH1	CNTNAP1
METTL7A	ETS1	SFRP2	DHX58
CXCL12	EXT1	TGFB2	IFI35
NUP210	F3	TGFBR1	ABCG1
SET	FAM162A	TLL1	TAP1
NUP107	FBP1	TLL2	TMEM217
C8orf88	FOS	TNXB	PARP9
EPGN	FOSL2	VIPAS39	CTHRC1
DUSP2	FOXO3	VPS33B	MOBP
POLR3G	GAA		CYP4B1
MMGT1	GALK1		CXCL11
C5AR2	GAPDH		SOD2
FAM216A	GAPDHS		SELM
RARA	GBE1		HELZ2
RERG	GCK		ISG15
MED20	GCNT2		CXCL1
TEX30	GLRX		IFIT2
None	GPC1		IFI44
HMGB2	GPC3		JAM2
ILK	GPC4		CXCL5
SNHG4	GPI		CFB
RFFL	GRHPR		XAF1
ARHGEF19	GYS1		HLA-H
CDCA7	HAS1		UBE2L6
SPTSSA	HDLBP		FAM129A
PARPBP	HEXA		FBXO6
IGSF1	HK1		HLA-F
RASGRP1	HK2		LGALS9
PSMC3IP	HMOX1		NCOA7
TST	HOXB9		PSTPIP2
BCAT2	HS3ST1		DDX60
CCDC170	HSPA5		ICOSLG
MRPL32	IDS		APOL3
NIP7	IER3		DDX58
CKAP2	IGFBP1		BST1
GPER1	IGFBP3		STARD10
TOP2A	IL6		ALOX5AP
RFC3	ILVBL		PTGS2
ALKBH8	INHA		ANO9
TEX261	IRS2		HERC5
SMC4	ISG20		DTX3L
SHTN1	JMJD6		CTSH
WNT11	JUN		DDX60L
GASK1B	KDELR3		F2RL1
EML4	KDM3A		SAMD14
SHH	KIF5A		C8orf4
HNRNPA2B1	KLF6		TNIP1
DNAJC9	KLF7		MIR302C
WDR12	KLHL24		IFIT5
ARL3	LALBA		NFKBIE
HEY2	LARGE1		PARP14
CDC42EP1	LDHA		SAMD9L
DBF4	LDHC		TAPBP
MGLL	LOX		TNFAIP2
TOMM22	LXN		IL18R1
KTN1	MAFF		PPM1H
VPS9D1-AS1	MAP3K1		PDE5A
FABP5	MIF		APOBEC3G
TMEM267	MT1E		CBLN2
TEX19	MT2A		RNF213
MRM1	MXI1		IKBKE
ANKRD1	MYH9		TIFA
SETP14	NAGK		MAFF
USP27X-DT	NCAN		GBP1
BMP5	NDRG1		HLA-G
CDC20P1	NDST1		MSX1
TM4SF18-AS1	NDST2		SLC2A6
KCNF1	NEDD4L		PARP10
SCAMP3	NFIL3		TMOD1
EVL	NOCT		RASGRP3
PDCL3	NR3C1		NFKBIB
EPOR	P4HA1		NFKBIA
HNRNPU	P4HA2		ARHGEF16
EGR1	PAM		BST2
FAM83D	PCK1		LYPD6
AURKA	PDGFB		IRAK2
LYAR	PDK1		TYMP
AGAP2-AS1	PDK3		LAMP3
PABIR2	PFKFB3		JAG1
CHAC2	PFKL		ZC3H12A
MFSD13A	PFKP		SP110
HMGB1P1	PGAM2		CLDN23
ZNF92	PGF		PLA2G4A
NASP	PGK1		PSMB8
EIF5B	PGM1		RARRES3
FEN1	PGM2		TGFBI
SGMS2	PHKG1		EFNB1
SLC25A43	PIM1		CYB5R2
GTF3C2	PKLR		LGALS9C
HBEGF	PKP1		TRAF3
ADISSP	PLAC8		IRF1
CCAR1	PLAUR		ACSL5
RPF2	PLIN2		IL15
ISY1	PNRC1		KCNN2
ANP32E	PPARGC1A		PMAIP1
UBQLN4	PPFIA4		TUBB2B
UNG	PPP1R15A		MB21D1
APIP	PPP1R3C		ITGAV
POC1B	PRDX5		CITED4
MMACHC	PRKCA		CYP2J2
SUSD3	PYGM		PRDM8
SMTNL2	RBPJ		PDZD2
RWDD4P2	RORA		RIPK2
CYP4F22	RRAGD		PSD
None	S100A4		MT1G
SNX5P1	SAP30		GBP1P1
RAC1P4	SCARB1		GCH1
CBX3	SDC2		IL15RA
PPA2	SDC3		JUNB
SMC2	SDC4		C19orf66
MATK	SELENBP1		CLEC1A
TTL	SERPINE1		SAMD9
HOOK1	SIAH2		MTMR11
SETSIP	SLC25A1		ZC3HAV1
None	SLC2A1		ADAP1
FHL3	SLC2A3		CDK6
TFAM	SLC2A5		RHBDF2
SMC6	SLC37A4		FERMT3
RAPGEFL1	SLC6A6		PSME2
HSPA14	SRPX		HMOX2
RHEBP2	STBD1		BPGM
S100A8	STC1		GFPT2
ERCC8	STC2		MYLK
GUSBP13	SULT2B1		APOL2
None	TES		PLSCR1
None	TGFB3		C2CD4B
SMPDL3B	TGFBI		CBLN3
KDM1A	TGM2		NOTO
RHOBTB3	TIPARP		TAP2
NBN	TKTL1		APBA3
PCLAF	TMEM45A		SIK1
EPB41L4B	TNFAIP3		GRAMD3
GPR68	TPBG		BTN3A1
None	TPD52		IRF9
HSPD1P3	TPI1		ATF3
EEF1AKMT2	TPST2		ZNF71
HNRNPA3P6	UGP2		BAIAP2L2
None	VEGFA		TRIM22
FGFBP1	VHL		SLC37A1
ID3	VLDLR		NRCAM
HMGB1	WSB1		SP100
SEH1L	XPNPEP1		TPK1
GATAD2A	ZFP36		OPTN
ECT2	ZNF292		BTN2A2
CCNB1			SLC12A2
NOP16			NFKBIZ
UBE2C			HLA-A
B3GALNT1			DSP
SRSF1			SLC41A2
ARMH3			TLR3
INHBE			SLC31A2
None			HLA-C
NECAB1			OCIAD2
CCNA1			ZNFX1
ALDH1B1			PARP8
MALRD1			PRCP
CEP83			PPP2R1B
ADM5			P2RX4
PTTG1			AKAP12
DEPDC1			GTPBP2
ADAMTS19			ZC3H7B
PPP1CB			CCDC102A
SPATS2L			NOCT
AIF1L			STAMBPL1
NOLC1			TDRD7
ZWILCH			TRIM21
FBXO5			PANX1
CELSR2			ARL9
FOXM1			TRIM47
BRIP1			GRPEL2
TCERG1			SLC39A6
MRPL30			SULT1A3
RNF8			NOTCH2
None			LARP6
S100A7			SDC4
CCDC112			PSME1
HPF1			QPCT
SPRR1B			TNS3
None			PIK3CD
BMS1P20			ZC2HC1C
TNFAIP8L1			ZFHX2
None			GPR137
PA2G4P4			IL6ST
None			SH3RF3
HMGB3P6			TMEM120A
DNAJC9-AS1			RCN3
RNU1-103P			SLFN5
TAGLN2			PLEKHA4
BRPF3			FRMD6
TMEM131			PPM1K
SREK1			TANK
TTK			SGPL1
NUP35			KIAA1217
AGFG1			NFKB1
SPTSSB			UBA7
FBXO45			ACSL1
HR			TMEM173
H19			B4GALT4
TTLL5			IL27RA
EEIG2			DOCK10
GAS2L3			MPZL1
SNRPD3			HCG4
DLX1			EIF2AK2
None			PHF11
RPL36AP39			LOC606724
BTF3P9			IL4R
CALHM6			TICAM1
None			LOC102725068
FILIP1L			ARMC9
SUMO2P6			OSBPL3
IGFLR1			COLGALT1
None			B2M
FAM136A			GRINA
DLC1			RNF121
MTHFD1			TBC1D22B
CCN5			CYB5A
KCTD15			ITPRIPL2
TFF1			CD47
CTNNAL1			PSMB10
CMSS1			SPPL2A
NCAPH			MOB3C
MED19			SMAD3
HMGB1P6			MEF2A
SPINK4			DRAM1
HRK			PTPRK
LDLRAD3			MYD88
FANCE			TNFRSF14
JPH1			RANGAP1
None			TRAF2
KIF18A			ARID5A
BCL2			RAC2
BCLAF1			SP140L
GNPTAB			TAPBPL
PRPF4B			HYAL3
MAD2L1			PDGFB
TMEM126A			TMEM87B
METTL6			NR3C1
CHN1			ROBO1
None			MMD
None			SQSTM1
SNORA3B			RNF122
NPM1P39			KIAA1147
MIR200B			PAOX
None			COTL1
None			GSDMD
None			ADAMTS4
TOP2B			STAT6
FCF1			TRAFD1
NOP58			CSRP2
EARS2			BCL3
DNMT3B			SOX7
CENPW			CCDC28B
KRT16			TPST1
None			EMP3
PCDHB8			CTNS
CT83			ADD3
SLC16A1			OGFR
UGDH			FAM124A
CDK1			TNFAIP1
SINHCAF			ZSCAN29
CCNB2			CYTH1
COMMD4			TMEM154
UBE2S			NRIP1
NUDT16L1			SMPD2
UCK2			THAP6
PUS7			PRKCD
NAA15			ADAR
DDX10			MT1X
EIF2B3			MEI1
METTL15			DPYSL3
URB2			QTRT2
NUP43			ZCCHC6
GCFC2			PIGO
LLPHP3			CABYR
RN7SL4P			RNASEL
NOP56P1
YWHAZP4
TMEM120B
LINC02298
S100A9
None
TMCO6
None
RUVBL1
MCM3
TPD52L1
AMBRA1
HSPB8
UBE2Z
TWNK
RRP1B
MTMR4
ACTG2
MIX23
SNRPGP10
HAUS1
INSYN1-AS1
GJB3
CCNA2
CCT2
NPM3
RIMS4
NCS1
CEP55
POLR1B
TMA16
NADK2
HNRNPR
CAP1
MCL1
DEK
SEMA3C
RDX
PA2G4
LMNB2
ERF
SNU13
RPE
DEGS2
CEBPZ
RABGGTB
ARHGEF28
GART
SELENON
KIF23
PRLR
BLMH
ADCY1
OGG1
ZCCHC9
PIP4P2
SMC5
PDCD2L
NXPH3
EZR-AS1
None
RNU6-574P
None
UBE2FP1
SNORD101
None
None
PRRG4
PSMA4
FGFR4
GTF3C6
ST8SIA6
PRXL2B
EIF4A1P2
RPL24P2
GAPDHP38
TOMM40P2
None
UBE2SP2
ACBD7
None
None
ISCA1P6
KRT18P68
RPL13AP26
None
KIF14
SRSF11
TFRC
ZYX
RBM25
PTBP1
EPS15
GLRX3
DDX46
HMGN3
NEK2
NRM
ACOT2
DNAJC8P2
PRKCIP1
EEF1E1
B4GALT2
PAICS
MAL2
RPL22L1
MTOR
NUP93
MBD2
SKIL
ELOVL6
CYP2J2
FASTKD2
SMIM30
CENPA
None
PSMC1P5
GTF2H4
None
None
None
None
MIS18BP1
None
GUSBP9
OR2A9P
CALML4
CCN1
HACD2
TUBA1B
CSE1L
PKP2
CMAS
RBBP8
SNRNP40
POMGNT1
PRKD3
CIP2A
FITM2
None
ZNF887P
CRYZ
TRIM23
A4GALT
None
None
ALG10
SLITRK6
CACNG1
MREG
BZW2
NCAPG2
PLS3
DDX21
GNPNAT1
KITLG
SNRPD1
SLC22A5
POGLUT3
ATP2B4
TAMM41
TTC26
ARHGAP19
RBMS2
RBBP4P1
RPS4XP16
TMEM167AP2
PAK1
None
RPL13P8
TEX43
None
SLC25A6P2
Y_RNA
RPL36AP43
PHB1P21
HSPE1P7
None
None
DHRS11
SHPK
BRINP3
SIAH2-AS1
IFNAR2
ATG4C
None
None
None
SNORA13
RNU6-1005P
RN7SL608P
SNORD88A
MIR6819
BTF3L4P1
ZNF485
ADAMTSL5
CDSN
None
MPPED2
FANCI
ALDOC
CD44
ZBTB2
DLX3
RIPOR1
KIF11
SGF29
ERI1
SYBU
PUM3
PLEKHO2
GOLT1B
SLC25A24
ITPRID2
HSPD1
MSANTD3
NT5C2
MRPL51
USP8
DBNDD1
MAPK1
KIF2C
PPP2R2C
SNAI1
SSB
BRI3BP
SOX12
DNAJC2
UCHL5
SHLD2
CDKN2AIPNL
PAAF1
ESCO2
FERMT1
ARL5A
RCCD1
GINS3
EEF1AKMT1
SLC25A51
None
SNORD20
Y_RNA
EBI3
LYRM4-AS1
None
GLYATL2
EBNA1BP2
METAP1
CKS2
PRPF38B
NLN
ZNF639
TEAD4
AURKB
TTC27
FTSJ1
KIF21A
NEURL1B
IL13RA1
CDCA8
CKS1B
ABCE1
NPM1P27
BAZ1A
HDGFL3
HNRNPM
CCDC86
ENTREP3
AKR1C2
KPNA3
PPIL1
RAVER2
None
AP1S2
ZFP1
ACTR6
SAMD11
SRSF7
BCYRN1
IFRD2
MBNL1
NPM1
MTHFD1L
SGMS1
XPOT
APMAP
KHSRP
PITX1
CCND3
ANAPC1
SENP1
ATP11A
RNF14
GPATCH4
PSIP1
NXT1
RPAP3
C1orf112
RPP40
CWC22
None
CISD3
KHK
MIR1244-2
SUV39H2
STARD5
EIF4E3
WAC-AS1
None
None
SNORA46
DYNLT3
GPX2
HNRNPA3P5
None
LETM1
MRPS27
TCOF1
GLE1
FKBP4
PCBP2
PGAM5
KPNA2
DTNA
RPL41P1
EIF3J
INTS13
DPH2
EXOSC2
SPDL1
SKIC3
None
TGIF2
GFM2
NT5DC1
ISOC1
PDLIM7
TPD52
PDCD11
CUL4A
PRMT5
SF3B3
UBTF
SNRPG
F2RL1
RNF145
RASSF1
LANCL2
KIAA0930
DUSP10
MAPT
LSM6
SKA3
MND1
KRAS
WDR76
BMERB1
CKMT1A
ZNF268
BMP6
RPL6P1
None
None
JARID2-AS1
SUMO4
None
None
OTUD6B
CCDC77
None
RBAKDN
None
None
SNORD19
BRD7P2
MAD2L1P1
None
DUXAP9
RPS27P29
LINC02980
ACOT1
CDC20
NUCKS1
CAD
PCBP1
UBP1
MRPL3
HNRNPAB
DKC1
MCM4
WDR5
KLF6
NAP1L1
ZNRF1
NAA20
NDC1
LYPLA1
MRPL19
LUC7L3
PNN
ADCY3
GAL
ATAD1
RCL1
MCM10
CENPH
PGM2L1
KRT17
TUBGCP4
DNAJB14
HOMER3
RPL39L
CNPY4
ANKRD13B
CTDSPL
C2CD5
HPDL
POP1
SPRY4
ARL13B
ZNF850
PGF
None
FKBP14
FSBP
CSPG5
RPS15P5
RN7SL481P
HOXC5
LINC01220
None
MEF2B
RPL23AP24
None
PMF1-BGLAP
None
RNU2-22P
RNA5SP122
RPL23AP88
KLF3P2
RN7SKP292
GUSBP15
RPL13AP14
SNORD63
GFOD1-AS1
None
RPL12P49
None
CBX1P1
None
MIR1915
SNORA12
RPL32P27
None
None
None
None
None
None
MCM6
PTMA
SIAH2
GMPS
CDK7
PRDX3
RNF41
MLEC
PRR11
SMIM15
TMEM167A
PPIG
MTREX
SMC3
MRPL35
USP13
GEMIN2
SMN1
GALM
KIF15
None
RNU2-13P
TICAM2
RPL7P57
MIR4660
None
FAM88E
ZNF322P1
None
None
None
RNA5SP383
None
RNU6-213P
None
None
None
None
None
BORA
PTMAP2
SELENOI
G3BP1
TAF6
THOC6
ATP5F1A
TEX10
SRP9
OXSR1
FYTTD1
BRD7
None
RPL5P11
None
ZDHHC20P1
None
UBE2NL
None
None
RPL7P37
None
RPS3P6
None
NDUFA5P11
None
ZNF321P
LINC01670
SENP6
PYURF
SLC35F2
NOL8
None
LINC02747
INTS9
GTSE1
NNT
NFIB
FANCC
COA6
RWDD4
ZC3H8
ADA
COQ3
IRX4
SH3RF2
RPL7AP62
CXCL8
PDLIM3
SFPQ
USP1
PPP4R3B
NOP14
PEG10
CACNG4
GTF2F1
SNRPA
PRPF40A
RHOF
VTA1
SGCE
GGCT
EEFSEC
MTFR1
NFATC3
GTF2IRD1
RTKN
NDUFA5
ALKBH2
NDE1
AMOTL1
VRK1
TYW1
DEPTOR
KCNS3
TMPRSS11E
RCC1
NCL
MAP4
HNRNPD
KIF20A
ANLN
MEST
SLC25A5
RIPK2
RAD23B
PPIF
TIMELESS
LEO1
DCTPP1
FUS
SNRPF
PAQR4
CISD2
ATF1
SEPTIN11
COPS2
KAT2A
TELO2
CCDC34
IFT52
GTF2A2
PRKAR2B
TUBGCP3
SAAL1
FAM98B
METTL1
FKTN
PHGDH
CSRP1
SNRPE
DHX15
HNRNPDL
CYCS
CDCA5
DPP3
PAWR
PPP1CC
ESD
SNW1
HACD3
SNRPB2
TTC21B
CDCA2
NIFK
MRPL42
CHKA
ELK4
DNAJC6
POLR1E
TSEN15
NUDT15
DTWD1
PPM1E
PLK4
WDR77
CLDN12
SFXN2
CHDH
ATXN3
AMZ1
UNC5B
HMGB1P5
HEG1
MOB3C
NOC3L
MAMLD1
C17orf75
FAIM
LINC02732
POGLUT2
CENPK
None
SLC9B2
PHF6
MOCOS
DNAJC12
FLVCR1
CASP14
DNAAF3
PCDHA6
ZNF527
RANP1
AK2
GNL2
PRDX1
TOMM20
PALLD
CNOT8
VARS1
MCM7
RBM3
DDB1
ATP5F1C
TRAP1
SRSF2
MRPL4
ERI3
YES1
GINS2
KRR1
FGFRL1
BNIP2
UAP1
HMBS
RNGTT
PGGT1B
NUDT19
MAK16
KNSTRN
MRPS6
AHCTF1
TRIP13
MIR3153
TBC1D4
ARHGAP11A
E2F8
ZBTB41
RB1CC1
GBP2
HIRA
ESF1
PSMB2
WDR43
RAB7A
ASS1
USP5
CS
XPO6
JUND
SIRT1
GEMIN5
GLA
NUDCD1
TRMT61A
CIAO2A
DLAT
DCTD
GNG12
MPHOSPH10
ANAPC15
STK3
BRCC3
ZP3
LARS2
RIDA
BLTP3B
EXOSC9
ATF7IP
AFG3L1P
SREK1IP1
SGO1
RGS2
MTMR9
SLF1
SDAD1
POLA1
STAU2
RPL17
PCBD2
CENPS
NAP1L4P1
LINC00648
WHAMMP4
LINC01270
SMARCAD1
GTF2H2C
CTH
SYNDIG1
ACTG1P20
NAP1L1P1
SULT1A3
FAUP1
RHOBTB1
FAM111B
None
SNORA73B
SNORA66
None
None
RPL29P7
LINC01611
None
Y_RNA
None
LGALS7B
SPACA4
TOMM40L
PCDHB16
SS18L2
THTPA
MRPS31
None
HMGN2
PABPC4
MDH1
CAV1
EIF2S3
TUBB4B
PPA1
ATP5MC2
TFDP1
ECI1
E2F4
KPNB1
PHB1
CDC25B
MYBL2
PSMD11
GRWD1
B4GALT5
MLLT6
IRF6
HPRT1
CDH24
PSMG1
DEPDC1B
UBE2D1
PRPF39
GSKIP
SNHG15
ZDHHC18
GTF2F2
C12orf29
MZT1
CDC26
ASRGL1
HROB
SKA1
SERBP1
PIAS3
HNRNPA3
NFE2L2
KPNA4
CCT5
CDC5L
ZNF703
EIF3E
ENY2
MRPL11
RSL24D1
GSPT1
C1QBP
EIF5A
BLTP2
KRT19
CARM1
POP7
ZFAND6
DUSP3
MAT2B
TIMM9
PBK
ARL2BP
CNOT10
NCAPG
MED22
MED30
COQ2
RAD51
TFAP4
TFPI2
COMMD10
RNF138
RBM27
SERTAD4
POLR1H
MTERF3
SNHG3
HAUS6
AP3S2
SNHG26
ANP32B
SSNA1
MRPS35
PLK1
NETO2
FAM20B
MRPL16
WDR55
HSDL2
FKBP3
EBPL
EIF4E
MACROH2A2
RGS16
RABEPK
RPF1
ZNF185
PGM2
CISD1
DANCR
SLC25A15
HMGN2P3
EXO1
POLR3K
POF1B
CDIN1
ULBP1
CHCHD6
DENND2D
HNRNPA1P39
METTL15P1
None
PTGES3P3
FAH
NPPC
NALF2
SRF
ACAT2
SLC7A2
LDHA
MCMBP
METAP2
CKAP4
TNFRSF12A
TPX2
GID8
LIG1
SEC62
ZNF609
DUT
DIAPH3
PPIH
ANKRD40
ID4
R3HDM1
SDHD
DNM1L
CDCA3
None
TENT4B
FYCO1
PHF13
RPL23AP43
GAR1
LIMK2
PTGER4
CHST8
KBTBD8
SSX2IP
PINX1
CRLF3
TYW3
MPHOSPH9
CCNJ
SMIM26
ENAH
TMEM214
PSMD14
IRS1
CDV3
DBN1
MAML1
SRSF3
POLD2
AGAP3
TBL1X
ISCA1
DKK1
ALYREF
VAPA
SLC39A6
PRMT1
PPP2R1A
SAP130
TMEM38B
PDS5A
CPSF3
SAMD1
MRPS12
TNNT1
CEBPG
MTMR1
STARD3NL
SCLT1
TAF9
KIF4A
INPP5F
CHRAC1
ILKAP
PHF3
VPS29
HOMER1
TGS1
LCLAT1
WARS2
FJX1
PDCD4-AS1
FRG1
FOXN2
FOXO3B
PIN4
AADAT
RRAGB
ULBP3
CAPN14
MIR4263
TH
IL27RA
CLIC4
FUBP1
SUMO1
CLPTM1L
SSBP1
ADK
SLC38A1
KLF5
GPT2
USP14
SLC2A4RG
TCF3
MYL6B
TINCR
FADS1
MRPL15
ZMYND19
ARFIP1
RCN1
JADE1
TTLL4
None
CCN2
PHACTR4
DLX2
FANCD2
HAT1
NT5C3A
MRPS9
MRPL47
COX7B
BCS1L
MIS18A
TRIM36
TIA1
ARL5B
DHX29
PTCD1
KIAA1143
SLC25A10
LHPP
POC1A
STX1A
SENP3
TBC1D25
UQCR11
C5
DARS1
FAM53C
VGF
UQCRB
FAM120A
TMEM109
TSPAN15
ERLIN1
KRT8
MED13L
IPO5
DAAM1
TOMM40
TTLL12
ETS2
RBPMS
BIRC5
ORC1
G6PC3
TOR1A
PVR
ELP1
ASAP2
SCAF11
BRIX1
VPS26B
XPR1
TM2D2
TXLNG
PMAIP1
UTP14A
ITPRIP
C1GALT1
CTPS2
KIF2A
DCTN6
COPS5
FAM185A
DOK1
MACIR
CSKMT
ARMC1
UPF3B
ZNF467
YARS2
MAP3K4
DOLPP1
FBXO17
None
MTCO2P22
None
ARHGAP27P2
VPREB3
LYSMD2
FAM161B
JTB
TAF5
HSPE1P6
CDK7P1
SNORD11
TMSB10P1
RPL24P6
None
None
TMEM30BP1
None
RNU6-1157P
ARHGAP11B-DT
C20orf202
None
CD58
FOSL1
C1orf226
CCR10
E2F2
SLC52A3
NUF2
OLA1
DUSP1
HNRNPH1
NEDD9
RAD21
ATAD2
SAR1A
DDIT4
CDK4
UBE2N
CORO1C
CNIH1
MORF4L1
RRN3
ZNF207
FOXK2
PDRG1
PRELID3B
FBL
TSN
EIF4EBP2
TMX1
TIMM50
EPB41L5
USP39
RPRD1A
FH
L2HGDH
HIKESHI
LRRC61
SLC16A3
CHCHD4
CDKN3
CHEK1
LIG3
AIFM1
ZNHIT3
STAM
MMP17
ASB13
KIAA1586
IPO11
SLC19A2
TEAD2
TP53RK
PIK3CA
PRMT3
NRIP1
GPR27
EFNA4
PFAS
ZNF343
MYBL1
PYCR3
CISH
USP16
SLC35A3
LDHD
ARHGAP18
PLOD1
DCLRE1B
CCT3
HSP90AB1
SEPTIN7
SYPL1
NRCAM
SPIN1
IARS1
NUP188
PTPA
SART1
SFSWAP
EIF2S2
SMARCA4
SERTAD1
DRAM1
CDK2
RAB32
VDAC3
NCBP1
PTPN2
PNO1
CDC6
ZNF654
ZUP1
TXNL4B
ABITRAM
ATAD3A
VAMP7
ATF6
CLDND1
KANK2
RPSAP47
MTPAP
GRPEL2
SLMAP
ASNSD1
TARDBP
PNPT1
E2F5
AEBP2
NARS2
SMAD1
AFMID
GATD1
MRPL39
SMPDL3A
DNAJC19
OPHN1
PDSS1
CHML
EPB41
PPP2R3A
PTS
HDGF
CALM2
CNNM4
TARS1
PLK2
TCEA1
RRM1
IPO7
RAB6A
GDI2
DHTKD1
MARS1
UBL3
HNRNPC
ALKBH5
LRRC59
TUBB6
DSG2
PFDN4
BTBD2
DSCAM
TRAF3IP2
NME1
GPSM2
ZHX1
PHC2
CCDC59
PDE8A
DNAJC11
FOXRED2
FAM117A
ATF5
MRPL48
MRPL14
NEDD8
TEAD1
HSD3B7
CSTPP1
DBR1
CENPU
SLTM
PUS1
MOGS
TTF2
SMNDC1
NAA10
NUP54
CWC27
MED21
CAP2
NEDD1
LATS1
CSTF2
THUMPD1
GDAP1
NTAQ1
NDUFAF2
RECQL
DIAPH2
ALG1L1P
FGF18
TAF4B
GCA
JMJD1C
BCAS2
CCNL1
NMD3
HSPA4
HSPB1
MAGED1
RBMX
TRIB1
STOML2
MTA2
CCDC6
TIAL1
MCRS1
LTA4H
SLC7A1
VTI1B
CCDC85C
MAP2K3
MYADM
ZC3H15
RALA
ATPAF1
THAP4
STX6
PSMG2
NPRL3
VBP1
WDR75
BLTP3A
SLC25A29
PDCD5
ACAT1
MLLT10
STIL
MIOS
NBPF9
ZNF511
POLR1G
LTBP4
DIS3
SLC35B4
MPP7
CMC2
APPL1
DTD1
PXN-AS1
ATE1
AIDA
MNX1-AS1
PON2
NAF1
SLC19A1
ELOVL7
RAB8B
BCKDHB
SHQ1
FSTL3
HUS1
WDR11
DBF4B
IL17RB
SLC35A1
BARD1
AUNIP
INPP5J
FBXO27
WDR4
ZFP69B
CHCHD2P9
PPM1B
RRM2
IMMT
XRCC5
PSMD1
THOC7
HMCES
LMNB1
EIF1AX
MRPS2
NAT10
SSRP1
SEPHS1
FAM107B
STRAP
TUBA1C
CDK2AP1
RNPS1
EPN3
DNMT1
PRDX2
ADGRL1
LYPD3
ST13
HNRNPLL
DAXX
MICU1
MEX3D
PFKM
CSNK2A2
RSRP1
TMEM39A
SMARCD1
NOL10
ALKBH4
HSPBP1
TMEM167B
UTP18
RINT1
USP54
DNAJC7
SUGT1
TUBB2A
CAV2
PRR7
KIF26A
ATP5PF
UBA5
BAK1
APEX2
HEATR1
OXNAD1
LSM2
DLGAP5
ZNF761
FRAT2
COG1
LINC03052
SLC25A19
AK1
TRNAU1AP
LARP1B
None
CLSPN
MON1A
LYRM4
DNTTIP2
PPT2
RAD51AP1
CHST3
MBOAT1
BRMS1L
TRIM65
AKIP1
GON7
ETNK2
BBS7
TUBE1
SNRNP27
YWHAZP10
PDE4A
TRMT10C
DZIP3
STK25
MCCC2
HSF1
OAT
PHB2
SLC38A2
RPS26
CAND1
HSP90AA1
NDUFAB1
NUDT21
CLUH
ID1
MKNK2
ATF4
MAX
TBL1XR1
ACTR1A
PWP1
FARSB
MAPKAPK5
CHSY1
NFIC
ATF2
SRSF10
EXOC5
RRP15
PPP4R1
COX10
BUB1
PEMT
ICE1
NUP85
MTM1
TRMT2B
FDX1
CTSC
DHX33
ORC2
LYSMD1
JADE3
None
QRSL1
EMB
EDRF1
EFCAB11
ETNK1
UTP20
CCNDBP1
BET1
NEIL2
XYLB
CHEK2
RPH3AL
CENPF
ATRX
FXN
TYW1B
ZBTB9
MYPN
NDUFAF4
CENPV
PALS2
ZNF383
FAUP4
SLC27A6
MRPL50
NAV2
SMPD4
ATP5MC3
EEF1B2
NAA50
ATP6V1A
CNBP
EIF2A
SYNCRIP
EIF3B
CCT6A
COX6C
MRPS16
RAP1B
ZNF592
RSL1D1
USP10
TPM4
SAE1
YWHAH
TOB2
SMARCA5
HMGB3
NAB2
NUDCD3
SGK1
WDR3
CENPO
CLDN3
PAFAH1B2
SUB1
MRPS30
ISOC2
GALNT3
NEBL
MAN2A1
PPRC1
MYO6
GALNT1
AAAS
BYSL
ANKS1A
RRAS2
CNOT9
NUP133
GGH
NEIL3
UBE3A
SMYD5
VOPP1
CREG1
NUDT4
QTRT2
None
VDR
DROSHA
TP53BP2
ATXN7L2
RSRC1
PTPN18
SOX3
PMF1
AGK
CWF19L1
YEATS4
FNDC10
OSBPL6
CTPS1
BNIP1
WRAP53
F12
ARG2
MRPL1
TTC31
TERF1
GET1
ILF2
POGK
MTHFD2
SCARB2
RNF130
OSR2
AZIN1
ERMP1
SLC44A1
PRPF19
OVOL1
ADIPOR2
TWF1
PPP1R12A
RAN
DNAJA2
SUMO2
RAB8A
IARS2
THUMPD3
LAD1
EIF6
EIF2B2
LUC7L
MYO19
SLC25A38
ZC3H14
EZH2
TIMM23
CHPT1
THOC5
DHFR
DNAJC21
MPDU1
ZNF512B
RPIA
HS2ST1
HOMER2
TEX2
SLIRP
MAPKAPK3
BMS1
SLK
ARHGAP5
CALHM2
DPM1
OTUD4
GPATCH1
MYEF2
TMEM69
STK26
IDH3A
NUDT3
CDK5RAP1
ECI2
PRPS2
MSL3
FBXO9
PTGR1
BPHL
ABCD3
FAR2
CCDC14
PRELID3A
None
LARP7
HYAL2
AGL
DCAF17
EEF1AKMT4
NXNL2
DDIAS
APH1A
EPCAM
ACTR3
RPL24
HINT1
HSPA9
DIAPH1
SBDS
PTBP3
ARHGAP1
MTCH2
NXF1
RBM17
PNP
FOS
EFTUD2
CYB561
C19orf48P
XRCC6
SREBF2
CCT8
[truncated: 3,747 more rows]
