# Supplementary material for: Hypoxia-induced ATF3 escalates breast cancer invasion by increasing collagen deposition via P4HA1
Source: Cell Death Dis. 2025 Feb 27;16(1):142. doi: 10.1038/s41419-025-07461-y (PMC11868403; doi:10.1038/s41419-025-07461-y)
Supplement: Supplementary file 8 — Supplementary Table 5 [file 41419_2025_7461_MOESM8_ESM.xlsx]

## Sheet: Sheet1
List of ATF/CREB family genes represented from GSE166203
Gene ID	Gene name	Normoxia	Hypoxia 5h log2(ratio)	Hypoxia 10h log2(ratio)	Hypoxia 16h log2(ratio)
ENSG00000162772	ATF3	1	2.55305	2.82076	3.02644
ENSG00000113742	CPEB4	1	1.11011	1.64001	1.36014
ENSG00000182158	CREB3L2	1	0.431709	0.866608	1.32746
ENSG00000146592	CREB5	1	0.968092	2.55158	0.998957
ENSG00000060566	CREB3L3	1	0.346603	0.104118	0.58392
ENSG00000140044	JDP2	1	-1.99343	-0.514919	0.58392
ENSG00000128272	ATF4	1	-0.540695	0.191062	0.435113
ENSG00000170653	ATF7	1	-0.402642	-0.0636958	0.334617
ENSG00000118217	ATF6	1	0.231769	0.0196324	0.155966
ENSG00000137504	CREBZF	1	0.00283457	0.194698	0.142668
ENSG00000118260	CREB1	1	0.190484	-0.178282	0.0647593
ENSG00000115966	ATF2	1	-0.604858	-0.399407	0.0323434
ENSG00000095794	CREM	1	-0.299604	-0.167403	0.0220408
ENSG00000123268	ATF1	1	-0.338239	-0.565993	-0.346687
ENSG00000213676	ATF6B	1	-0.264835	-0.332723	-0.348878
ENSG00000157613	CREB3L1	1	-1.51594	-2.72687	-3.88717
List of ATF/CREB family genes represented from GSE71410
Gene name	baseMean	log2FoldChange	lfcSE	stat	pvalue	padj
ATF3	91.662	1.26118	0.370596	3.40312	0.0006662	0.00941064
CPEB4	328.848	0.53919	0.277221	1.94498	0.0517772	0.187902
CREB3L2	1856.99	0.790934	0.265011	2.98454	0.00284008	0.0269084
CREB5	3.95588	1.38387	1.32819	1.04192	0.297448	NA
JDP2	366.259	-0.942086	0.690982	-1.3634	0.172756	0.391003
ATF4	3555.52	0.303383	0.202422	1.49876	0.133935	0.33868
ATF7	373.006	0.337567	0.202484	1.66713	0.0954885	0.273773
ATF6	1100.6	0.329622	0.202238	1.62988	0.103128	0.287836
CREBZF	2747.56	0.529881	0.202355	2.61857	0.00882987	0.0596719
CREB1	1409.86	0.326294	0.13902	2.34709	0.0189205	0.0978826
ATF2	1156.47	0.450381	0.220549	2.04209	0.0411428	0.162557
CREM	154.456	0.0174809	0.231118	0.0756364	0.939708	0.973185
ATF1	940.806	0.183144	0.228213	0.802512	0.422257	0.650721
ATF6B	640.457	-0.176295	0.176819	-0.99704	0.318745	0.558551
